# Supplementary material for: TRIM59 suppresses the brain ischaemia/reperfusion injury and pyroptosis of microglial through mediating the ubiquitination of NLRP3
Source: Sci Rep. 2024 Jan 30;14:2511. doi: 10.1038/s41598-024-52914-7 (PMC10828378; doi:10.1038/s41598-024-52914-7)
Supplement: Supplementary file 2 — Supplementary Information 2. [file 41598_2024_52914_MOESM2_ESM.xls]

## Sheet: 1
Relative expression of	Sham	MCAO
DUSP1 (fold)	1.195	0.807
	0.957	1.043
	0.689	1.304
	1.178	1.059
	0.966	0.857
	1.016	1.349
Relative expression of	Sham	MCAO
DUSP13 (fold)	1.264	1.542
	0.831	1.186
	1.13	0.79
	1.142	1.039
	0.744	1.039
	0.889	1.014
Relative expression of	Sham	MCAO
TRIM13 (fold)	1.065	1.022
	0.801	0.862
	0.937	1.358
	1.003	1.373
	1.133	0.967
	1.062	1.131
Relative expression of	Sham	MCAO
TRIM14 (fold)	1.214	1.002
	0.892	1.208
	0.896	1.285
	0.834	1.037
	0.893	0.987
	1.27	0.908
Relative expression of	Sham	MCAO
TRIM37 (fold)	0.771	1.071
	1.038	0.936
	0.756	1.061
	1.053	0.824
	1.056	1.038
	1.326	0.942
Relative expression of	Sham	MCAO
TRIM44 (fold)	1.363	1.063
	1.016	1.182
	1.045	0.979
	1.209	0.759
	0.749	1.034
	0.617	0.819
Relative expression of	Sham	MCAO
TRIM59 (fold)	1.01	0.335
	1.252	0.401
	1.012	0.476
	0.94	0.251
	0.874	0.436
	0.912	0.363
Relative expression of	Sham	MCAO
TRIM72 (fold)	1.243	1.253
	0.87	1.141
	0.893	1.652
	0.951	1.001
	0.7	1.117
	1.342	1.37
Relative expression of	Sham	MCAO
USP2 (fold)	1.142	1.497
	1.049	1.114
	1.12	1.045
	0.864	1.649
	1.029	1.126
	0.796	1.464
Relative expression of	Sham	MCAO
USP44 (fold)	1.197	1.211
	1.047	0.817
	1.044	1.027
	1.109	0.764
	0.859	0.809
	0.744	0.435
Relative protein expression	Sham	MCAO
of TRIM59 (fold)	0.913	0.211
	1.034	0.243
	1.01	0.356
	0.931	0.191
	0.99	0.235
	1.122	0.18
Relative expression of	Control	OGD/R
TRIM59 (fold)	1.109	0.348
	1.023	0.401
	0.868	0.414
Relative protein expression	Control	OGD/R
of TRIM59 (fold)	1.025	0.205
	0.923	0.297
	1.052	0.233

## Sheet: 2
Relative expression of	Vector	TRIM59
TRIM59 (fold)	1.042	2.468
	1.047	2.409
	0.912	2.598
Cell viability (%)	Control	OGD/R	OGD/R+Vector	OGD/R+TRIM59
	94.262	41.419	34.096	80.48
	101.877	38.772	40.375	85.964
	103.861	34.714	38.056	74.894
LDH releaase (%)	Control	OGD/R	OGD/R+Vector	OGD/R+TRIM59
	13.584	35.199	37.85	17.479
	12.22	40.724	42.976	15.964
	10.254	34.109	37.309	19.015
Pyroptosis rate (%)	Control	OGD/R	OGD/R+Vector	OGD/R+TRIM59
	2.275	10.234	12.962	4.415
	3.256	12.731	11.683	5.319
	2.937	11.174	11.137	4.868
IL-1β (pg/ml)	Control	OGD/R	OGD/R+Vector	OGD/R+TRIM59
	44.352	153.114	165.483	99.104
	57.809	150.949	176.012	84.983
	52.538	172.116	157.937	91.194
IL-18 (pg/ml)	Control	OGD/R	OGD/R+Vector	OGD/R+TRIM59
	31.117	99.421	99.509	50.407
	40.829	99.27	102.107	55.024
	40.1	111.605	108.446	58.308
Relative protein expression	Control	OGD/R	OGD/R+Vector	OGD/R+TRIM59
of NLRP3 (fold)	0.903	4.991	4.697	2.961
	1.093	5.537	6.199	3.006
	1.004	5.879	4.943	2.735
Relative protein expression	Control	OGD/R	OGD/R+Vector	OGD/R+TRIM59
of caspase-1 (fold)	1.123	2.941	3.095	1.861
	0.99	3.397	3.186	1.595
	0.887	3.451	3.581	1.809
Relative protein expression	Control	OGD/R	OGD/R+Vector	OGD/R+TRIM59
of GSDMD-N (fold)	1.017	3.56	3.483	1.686
	1.012	4.016	3.98	1.816
	0.97	4.197	4.195	2.029

## Sheet: 3
Relative expression of		Control			OGD/R			OGD/R+Vector			OGD/R+TRIM59
NLRP3 (%)	0h	104.811	102.154	93.035	100.713	103.916	95.371	97.129	106.645	96.226	107.665	103.266	89.069
	2h	73.007	72.175	76.921	86.674	93.792	89.731	86.898	80.829	89.462	77.306	77.184	77.396
	4h	41.301	40.259	42.644	67.1	78.121	77.255	75.802	74.619	68.477	55.626	54.246	49.978
	8h	23.735	27.079	31.392	64.58	70.085	71.699	70.119	65.62	59.834	42.577	42.972	35.202

## Sheet: 4
Relative expression of	Vector	NLRP3
NLRP3 (fold)	0.892	3.38
	1.018	2.839
	1.09	2.792
Cell viability (%)	Control	OGD/R	OGD/R+TRIM59+Vector	OGD/R+TRIM59+NLRP3
	104.213	41.622	77.287	46.274
	95.312	39.112	79.067	47.903
	100.475	35.867	73.388	54.359
LDH releaase (%)	Control	OGD/R	OGD/R+TRIM59+Vector	OGD/R+TRIM59+NLRP3
	12.147	40.704	17.71	28.943
	13.713	33.118	16.327	30.396
	11.677	35.152	19.075	25.28
Pyroptosis rate (%)	Control	OGD/R	OGD/R+TRIM59+Vector	OGD/R+TRIM59+NLRP3
	2.988	11.134	4.813	9.566
	2.525	11.136	5.555	7.696
	2.684	12.744	4.246	8.507
IL-1β (pg/ml)	Control	OGD/R	OGD/R+TRIM59+Vector	OGD/R+TRIM59+NLRP3
	55.465	145.574	93.857	125.973
	44.827	172.906	92.556	130.397
	48.08	160.943	80.156	140.76
IL-18 (pg/ml)	Control	OGD/R	OGD/R+TRIM59+Vector	OGD/R+TRIM59+NLRP3
	38.493	103.263	55.634	79.216
	35.729	114.107	57.779	75.764
	42.147	98.842	65.133	85.929
Relative protein expression	Control	OGD/R	OGD/R+TRIM59+Vector	OGD/R+TRIM59+NLRP3
of NLRP3 (fold)	1.025	4.056	1.668	2.884
	0.873	4.605	1.46	2.408
	1.101	4.417	1.736	2.55
Relative protein expression	Control	OGD/R	OGD/R+TRIM59+Vector	OGD/R+TRIM59+NLRP3
of caspase-1 (fold)	1.079	4.088	1.601	2.813
	1.064	4.069	1.66	2.404
	0.857	3.583	1.781	2.7
Relative protein expression	Control	OGD/R	OGD/R+TRIM59+Vector	OGD/R+TRIM59+NLRP3
of GSDMD-N (fold)	1.008	5.334	1.812	3.434
	1.064	4.265	2.033	3.173
	0.929	5.737	1.706	3.56

## Sheet: 5
Neurological score	Sham	MCAO	MCAO+LV-NC	MCAO+LV-TRIM59
	0	4	4	3
	0	4	3	2
	0	3	3	2
	0	3	3	2
	0	3	3	1
	0	2	2	1
Infarct volume (%)	Sham	MCAO	MCAO+LV-NC	MCAO+LV-TRIM59
	0	35.87	39.219	23.02
	0	38.883	37.011	25.85
	0	35.022	33.418	25.328
	0	39.643	34.744	24.329
	0	36.386	37.224	26.69
	0	30.33	37.277	23.981
% neuronal damage	Sham	MCAO	MCAO+LV-NC	MCAO+LV-TRIM59
(CA3 of hippocampus)	5.188	64.374	61.056	39.256
	9.991	57.825	70.516	27.938
	12.234	51.206	60.622	21.704
	10.429	62.722	52.33	41.725
	18.023	41.753	44.576	29.344
	16.016	66.741	51.696	46.25
% neuronal damage	Sham	MCAO	MCAO+LV-NC	MCAO+LV-TRIM59
(cerebral cortex)	15.551	31.916	52.08	19.019
	16.787	41.635	46.804	25.429
	20.917	30.489	48.427	29.692
	13.934	44.276	32.31	22.454
	18.267	45.145	42.232	18.855
	15.365	40.926	32.196	26.251
IL-1β (pg/ml)	Sham	MCAO	MCAO+LV-NC	MCAO+LV-TRIM59
	55.139	154.118	190.486	94.588
	53.48	188.472	180.491	116.728
	47.337	194.636	205.486	128.567
	48.683	163.676	178.504	121.076
	50.146	181.615	178.4	129.548
	42.067	166.058	181.247	120.642
IL-18 (pg/ml)	Sham	MCAO	MCAO+LV-NC	MCAO+LV-TRIM59
	25.288	105.732	104.985	46.958
	26.958	100.508	114.804	42.442
	22.205	97.639	105.497	45.888
	23.823	109.02	102.392	42.224
	26.631	106.731	104.418	53.347
	18.615	111.97	115.565	46.153
Relative fluorescence	Sham	MCAO	MCAO+LV-NC	MCAO+LV-TRIM59
intensity of NLRP3	0.977	3.995	3.703	2.58
	1.056	3.802	3.796	2.217
	0.833	4.29	4.147	2.725
	1.108	3.118	3.641	2.243
	1.004	4.518	4.343	2.473
	1.022	4.007	4.528	2.34
